# Supplementary material for: Generation and Selection of Specific Aptamers Targeting Brucella Species through an Enhanced Cell-SELEX Methodology
Source: Int J Mol Sci. 2022 May 30;23(11):6131. doi: 10.3390/ijms23116131 (PMC9180945; doi:10.3390/ijms23116131)
Supplement: Supplementary file 1 [file ijms-23-06131-s001.zip]

Archive with 1 entries (1 files):
- ijms-1696036-supplementary.pdf
